# Supplementary material for: Perioperative CTEPH patient monitoring with 2D phase-contrast MRI reflects clinical, cardiac and pulmonary perfusion changes after pulmonary endarterectomy
Source: PLoS One. 2020 Sep 14;15(9):e0238171. doi: 10.1371/journal.pone.0238171 (PMC7489536; doi:10.1371/journal.pone.0238171)
Supplement: S1 Data — (XLSX) [file pone.0238171.s001.xlsx]

## Sheet: Sheet1
id	intervention (PEA)	acceleration time (ms)	acceleration volume (ml)	deceleration time (ms)	deceleration volume (ml)	maximum mean velocity (cm/s)	average mean velocity (cm/s)	maximum area (mm*mm)	minimum area (mm*mm)	area change (mm*mm)	mpap	6minwd	RV mass (g)	RV end-diastolic-volume (ml)	RF EF (%)	RV end-systolic volume (ml)	PBF	gender	age_study	body mass index (kg/(m*m))	BSA Mosteller (m*m)	days between MRI and PEA	days between RHC and PEA	days between mPAP and PEA	days between 6MWD and PEA	RHC PVR (Wood units)	RHC SVR (Wood units)	RHC mPAP
100	0	70	10.08	240	33.95	31.62	9.94	880.44	729.8	150.64	51	210	54	200	23	154	41.3	male	40	22.0386	1.7	2		128	52
	1	132	21.82	211.2	44.75	47.03	16.93	822.83	495.51	327.32	13.13	528	61	159	46	86	109	male	40	22.0386	1.7	14		4	189
101	0	122.91	16.34	301.68	61.9	35.05	12.6	1032.5	875.5	157	33		174	326	25.3	244	21.2	male	42	26.4721	2	4		178
	1	138.15	36.44	212.53	72.21	61.65	18.29	991.83	823.13	168.7	28.9		166	282	36.9	178	89.8	male	42	26.4721	2	16		2
102	0	127.73	21.71	383.2	110.98	37.12	16.58	1262.85	948.45	314.4	59	383	117	210	18	172	60.6	male	52	27.0721	2.38	0	44	44	50	9.5	13.9	59
	1	81.39	15.77	447.63	93.34	29.37	15.33	1099.09	1055.1	43.99	33	413	87	236	38	147	55.1	male	52	27.0721	2.38	23	502	6	110	6.8	11.6	63
103	0	114.95	13.05	219.45	34.06	45.68	11.83	731.96	543.21	188.75	55		63	152	41.4474	89	53.6	female	82	31.25	1.89	1
	1	95.47	17.92	179	29.7	68.79	13.25	546.34	463.49	82.85	16		57	113	55.7522	50	64.8	female	82	31.25	1.89	13
104	0	126.75	15.25	226.33	36.47	26.07	9.94	1075.58	965.1	110.48	55	264	77	168	41	99	29.2	male	75	23.6713	1.93	2		82	79
	1	104.52	22.7	184.92	42.21	45.02	14.43	962.37	876.31	86.06	24	506	58	162	61	63	43	male	75	23.6713	1.93	18		2	105
105	0	110.59	14.47	402.13	48.77	30.46	11.68	947.84	671.18	276.66	46		117	67.8	30	232	21	male	51	23.2912	1.94	55		48
	1	101.49	20.1	193.76	43.15	52.85	13.74	839.21	710.59	128.62	27		69	88	39	197	34.1	male	52	23.2912	1.94	9		1
106	0	157.22	15.44	253.96	40.36	35.76	8.58	851.59	614.24	237.35	44	259	78	114	35	74	24.9	male	72	28.9811	1.87	1		88	94
	1	148.2	15.93	385.32	54.14	49.37	16.62	634.75	515.69	119.06	26.3	330	61	110	52	52	46.9	male	72	28.9811	1.87	11		2	130
107	0	105.81	34.01	251.31	74	49.31	13.75	1281.14	578.18	702.96	22	475	84	281	51	139	52.7	male	20	21.0526	2	1		34	35
	1	150.62	35.57	188.26	59.45	57.02	18.72	999.4	624.16	375.24	14.2	634	74	209	53	99	69.6	male	20	21.0526	2	7		1	1118
108	0	89.41	14.97	459.84	73.85	36.02	11.58	1065.49	885.99	179.5	57		89	195	49	100	28.1	male	74	24.7843	2.08	2		168	169
	1	125.92	17.77	283.32	36.6	39.8	9.98	893.16	733.03	160.13	21		85	104	53	49	25	male	74	24.7843	2.08	12		1	236
109	0	109.2	21.73	226.8	46.03	39.73	17.04	1031.76	769.73	262.03	37		76	202	37	127		male	48	34.7178	2.33	1
	1	127.58	31.93	167.44	38.5	51.24	18.61	933.52	545.46	388.06	24		84	160	50	79		male	48	34.7178	2.33	14
110	0	43.1	6.53	258.6	36.38	12.88	2.33	1948.55	1745.3	203.25	51		89	205	31.7073	140	35.7	female	67	25.9095	1.71	1
	1	75.2	13.02	188	30.52	18.65	3.73	1783.22	1476.36	306.86	18		69	143	48.951	73	39.8	female	68	25.9095	1.71	10
111	0	231.1	40.54	214.58	49.48	23.68	10.55	1780.06	1544.46	235.6	55	508	173	300	16	251	27	male	47	25.1953	2.17	1		1124	1166
	1	115.84	33.11	193.07	57.43	52.49	13.23	1223.5	978.82	244.68	25.04	597	150	211	48	110	68.5	male	47	25.1953	2.17	11		3	87
112	0	101.52	22.12	293.28	68.83	39.02	13.66	1162.66	946.23	216.43	40	378	129	144	42	84	43.9	female	43	37.9604	2.34	3	127		74	6.6	22	42
	1	176.26	26.94	185.08	37.78	63.45	21.89	650.9	431.54	219.36	12	376	133	133	56	59	73.2	female	43	37.9604	2.34	11	292		389	4.6	16.1	23
113	0	106.12	16.73	454.8							35	444	112	263	26.2357	194	38.8	male	67	23.0879	2.15	1			57
	1	166.08	27.75	212.21							21	528	107	295	35.9322	189	39	male	67	23.0879	2.15	13			39
114	0	100.08	34.34	233.52	77.47	40.47	14.18	1407.64	1182.94	224.7	52	337	130	236	47.4576	124	56.9	male	75	29.321	2.18	15			50
	1	131.76	29.05	168.36	33.3	38.57	20.88	880.95	803.66	77.29	33	338	99	154	51.2987	75	47.7	male	76	29.321	2.18	13			110
115	0	113.6	21.71	255.6	58.65	43.6	14.53	1034.92	923.43	111.49	45	330	88	230	34	151	62.1	female	24	36.3322	2.23	1			17
	1	129.48	26.6	209.16	52.07	59.64	19.03	819	557.67	261.33	27	417	100	185	48	96	82	female	24	36.3322	2.23	12			42
116	0	76	17.86	243.2	50.04	34.93	7.22	1494.37	1006.59	487.78	51		93	190	43	107	30.1	male	54	23.4131	2.05	82
	1	85.86	22.27	171.74	33.26	42.41	8.24	1066.02	971.29	94.73	41		80	151	45	83	50.3	male	55	23.4131	2.05	27
117	0	86.1	10.32	221.4	29.13	23.12	6.15	1161.43	922.27	239.16	50	264	113	231	28	166	33.4	female	51	24.2215	1.82	4			21
	1	114.14	15.91	242.53	43.53	31.11	7.76	1054.79	924.73	130.06	34	439	101	189	39	115	36.7	female	51	24.2215	1.82	7			80
118	0	95.28	18.89	275.25	63.26	50.05	14.93	976.03	767.21	208.82	46	396	64	160	36	103	47.5	female	49	23.939	1.82	23		86	87
	1	125.5	21.95	193.06	38.72	62.55	15.48	656.55	588.54	68.01	20	400	58	153	46	82	54.5	female	49	23.939	1.82	10		1	166
119	0	35.94	4.77	251.63	25.52	28.34	8.83	978.01	501.16	476.85	45		60.5	120.3	29.2	85.2	18.8	female	75	23.8281	1.49	3		0
	1	105.89	15	202.16	34.74	50.33	13.91	619.77	569.51	50.26	32		40	110	59	45	53.7	female	75	23.8281	1.49	16		3
120	0	96.43	28.88	301.33	109.5	54.68	14.21	1467.37	1205.84	261.53	25	361	90	164	39.0244	100	17	male	74	24.4898	2.06	2	31		32	2.7	19.9	25
	1	124.28	43.58	191.2	61.1	47	13.97	1516.81	1265.88	250.93	12	351	82	144	51.3889	70	72.2	male	74	24.4898	2.06	7	293		74	1.9	16.1	19
121	0	87.47	16.41	240.53	41.51	22.59	7.56	1714.88	1402.19	312.69	54	585	116	214	25	160	24.1	male	63	23.1405	1.7	1		736	95
	1	123.36	26.14	195.32	40.28	41.65	10.29	1197.06	1024.63	172.43	20.35	673	78	126	47	67	56.1	male	63	23.1405	1.7	24		14	145
122	0	68.33	11.32	341.67	46.26	49.02	12.13	664.32	334.38	329.94	32	472	41	89	69	28	29.3	female	73	26.0375	1.69	1		157	8
	1	87.36	6.25	305.76	37.88	38.14	12.56	472.31	319.14	153.17	16.4	475	15	94	68	30	50.3	female	73	26.0375	1.69	12		2	260
123	0	89.25	7.84	228.09	29.84	15.53	9.44	1128.69	951.16	177.53	56		87	147	36.7347	93	21.9	male	67	25.6612	2.07	1
	1	131.5	13.45	113.97	16.71	22.7	9.57	964.58	854.34	110.24	32		53	132	37.8788	82	14.9	male	67	25.6612	2.07	10
124	0	122.17	17.01	342.06	42.66	21.45	6.18	1369.19	1200.84	168.35	58	388	59	114	27.193	83	24.1	female	64	28.0664	2.01	2	52		70	17	31.2	58
	1	148.5	31.07	207.9	33.28	21.02	5.95	1338.34	1185.48	152.86	43	377	57	94	40.4255	56	41.7	female	64	28.0664	2.01	27	206		102	6.4	16.7	45
125	0	74.25	11.69	282.15	45.1	20.46	6.11	1426.32	1140.44	285.88	41	412	114	201	28.3582	144	43	male	49	23.8884	2.02	2			30
	1	77.9	17.07	194.75	38.49	29.6	6.75	1244.05	1093.37	150.68	24	520	86	190	45.2632	104	26.6	male	49	23.8884	2.02	8			169
126	0	102.83	33.58	308.48	117.01	49.8	14.84	1591.17	1261.13	330.04	28	363	89	316	60	126	66.3	male	56	5.46647	2.57	5			145
	1	132.8	38.43	188.13	47.51	45.49	13.88	1130.57	877.01	253.56	11	391	94	199	58	83	55.9	male	56	5.46647	2.57	9			111
127	0	167.44	41.82	231.84	60.46	47.88	14.61	1083.65	730.91	352.74	23	479	85	165	55.4	73	32.4	male	50	34.4022	2.32	1		691	40
	1	148.6	36.48	178.32	44.51	40.13	12.35	1310.27	982.75	327.52	16.5	444	66	141	56.2	62	51.7	male	50	34.4022	2.32	13		1	289
128	0	98.7	13.27	197.4	30.07	32.02	7.57	920.37	755.8	164.57	52	315	88	249	23	190	52.2	female	53	32.5085	2.26	1	91		143	12.6	22.8	52
	1	92.83	21.32	157.82	33.74	40.41	9.7	1031.11	1026.08	5.03	27	463	79	126	42	73	58.8	female	53	32.5085	2.26	11	217		113	5.8	16.5	40
129	0	89.07	17.28	267.2	63.21	42.83	16.56	1042.49	801.04	241.45	46	545	62.3	148.3	51.2	72.3	65.5	female	42	25.4327	1.9	1		125	163
	1	143.7	30.23	254.22	61.66	50.19	18.28	853.7	611.45	242.25	15	664	48.3	131.1	63.7	47.6	69.5	female	42	25.4327	1.9	43		1	43
130	0	96.14	26.68	221.1	58.47	42.09	16.81	1137.63	841.29	296.34	41	472	167	347	25	259	26.2	male	51	36.5651	2.65	2	169	169	57	6.3	16.7	41
	1	111.04	30.35	425.65	119.67	36.95	18.95	1333.58	1199.08	134.5	26	475	144	301	36	193	83.4	male	51	36.5651	2.65	12	306	4	211	6.2	13.6	44
